# Supplementary material for: Secondary central nervous system involvement in patients with diffuse large B-cell lymphoma treated with rituximab combined CHOP therapy – a supplementary analysis of JCOG0601
Source: Ann Hematol. 2024 Jan 27;103(6):2021–31. doi: 10.1007/s00277-024-05620-3 (PMC11090957; doi:10.1007/s00277-024-05620-3)
Supplement: Supplementary file 1 — Supplementary file1 (XLSX 12 KB) [file 277_2024_5620_MOESM1_ESM.xlsx]

## Sheet: Sheet1
Table S1. Risk factors for secondary CNS involvement
Variable		Univariable
		sHR	95% CI	P-value
Age (y)	> 60	2.79	1.02–7.65	0.046
Sex	male	1.07	0.45–2.53	0.878
PS	> 1	1.76	0.24–13.16	0.581
LDH	> ULN	1.54	0.65–3.64	0.327
Stage	III, IV	1.29	0.55–3.03	0.564
Extranodal sites (n)	> 1	1.46	0.42–5.03	0.551
B symptom	present	2.87	0.39–21.22	0.302
COO	non-GCB	2.89	0.84–9.97	0.094
Orbital cavity	positive	14.16	1.61–124.34	0.017
Paranasal cavity	positive	4.34	1.28–14.73	0.018
Bone Marrow	positive	1.29	0.30–5.58	0.73
Breast	positive	2.46	0.34–17.89	0.373
Bone	positive	0.82	0.11–6.30	0.845
Kidney*	positive	-	-	-
Adrenal gland*	positive	-	-	-
Testis*	positive	-	-	-
Abbreviations: PS, performance status; LDH, lactate dehydrogenase; COO, cell of origin; ULN, upper limit of normal; GCB, germinal center B-cell; sHR, subdistribution hazard ratio; and CI, confidence interval.
*No patient with secondary CNS involvement had lesions in these organs at the time of registration.
